# Supplementary material for: Isothiocyanates Enhance the Anti-Melanoma Effect of Zebularine Through Modulation of Apoptosis and Regulation of DNMTs’ Expression, Chromatin Configuration and Histone Posttranslational Modifications Associated with Altered Gene Expression Patterns
Source: Epigenomes. 2025 Feb 25;9(1):7. doi: 10.3390/epigenomes9010007 (PMC11941220; doi:10.3390/epigenomes9010007)
Supplement: Supplementary file 1 [file epigenomes-09-00007-s001.zip]

Archive with 1 entries (1 files):
- epigenomes-3448047-supplementary.pdf
